# Supplementary material for: Assessing Wear Characteristics of Sprayable, Diacetylene-Containing Sensor Formulations
Source: Sensors (Basel). 2024 Oct 29;24(21):6925. doi: 10.3390/s24216925 (PMC11548148; doi:10.3390/s24216925)
Supplement: Supplementary file 1 [file sensors-24-06925-s001.zip]

Archive with 1 entries (1 files):
- sensors-3198208-supplementary.pdf
